# Supplementary material for: Serum microRNA-122 and Wisteria floribunda agglutinin-positive Mac-2 binding protein are useful tools for liquid biopsy of the patients with hepatitis B virus and advanced liver fibrosis
Source: PLoS One. 2017 May 5;12(5):e0177302. doi: 10.1371/journal.pone.0177302 (PMC5419651; doi:10.1371/journal.pone.0177302)
Supplement: S1 File — Table A. Patients with chronic hepatitis B (n = 91). Table B. Patients with chronic hepatitis C (n = 108). Table C. Control subjects (n = 23). (XLSX) [file pone.0177302.s001.xlsx]

## Sheet: Table A
Patient	Age (years old)	Gender (1; Male, 0; Female)	AST (IU/L)	ALT (IU/L)	PLT (*1000/μL)	HBV-DNA (Log copies/mL)	HBeAg (1; +, 0; -)	APRI	FIB-4	Fibrosis	Activity	miR-122 level (fold)	WFA(+)-M2BP (C.O.I)	Observation period (day)	Prognosis (1; dead, 0; alive)	Cause of death	HCC (1; +, 0; -)	Varices (1; +, 0; -)
CHB_1	35	1	46	117	250	>7.6	1	0.525714	0.595378	F1	A1	24072.5	0.76	4114	0	-	0	0
CHB_2	42	1	41	57	194	7.1	1	0.603829	1.20369	F2	A2	321.642	0.96	4202	0	-	0	0
CHB_3	42	1	29	25	153	3	0	0.54155	1.63007	F1	A3	23.4992	1.14	4314	0	-	0	0
CHB_4	42	1	64	153	367	4.2	1	0.498248	0.592131	F1	A1	230.75	0.5	4479	0	-	0	0
CHB_5	37	1	19	23	230	4.7	1	0.236025	0.637329	F2	A1	52.205	0.54	4473	0	-	0	0
CHB_6	34	1	46	64	189	>7.6	1	0.695389	1.03439	F1	A1	288.516	0.58	4482	0	-	0	0
CHB_7	33	1	26	30	151	<2.6	0	0.491958	1.03741	F3	A1	51.3611	0.99	4567	0	-	0	0
CHB_8	47	0	35	43	275	2.9	1	0.363636	0.912219	F2	A2	24.5791	1.36	4573	0	-	0	0
CHB_9	41	0	69	129	160	3.5	1	1.23214	1.55675	F1	A2	146.256	2.35	4544	0	-	0	0
CHB_10	47	1	13	13	178	2.8	1	0.208668	0.952028	F1	A1	36.291	0.57	4626	0	-	0	0
CHB_11	55	1	32	31	156	2.9	1	0.586081	2.02632	F3	A1	270.589	0.57	4591	0	-	0	0
CHB_12	31	1	67	70	181	6.5	1	1.05762	1.37154	F3	A2	4.18779	2.28	4724	0	-	0	0
CHB_13	39	1	22	23	189	6	1	0.332577	0.946589	F1	A1	17.6829	0.61	4635	0	-	0	0
CHB_14	40	0	19	14	234	2.6	1	0.23199	0.868028	F2	A2	88.0297	Not detected	4710	0	-	0	0
CHB_15	61	1	106	55	85	>7.6	1	3.56303	10.2574	F4	A2	217.58	1.98	4746	0	-	0	0
CHB_16	57	0	113	202	201	>7.6	1	1.60625	2.25466	F2	A3	372.231	1.83	1030	0	-	0	0
CHB_17	59	0	64	75	151	>7.6	1	1.21097	2.88752	F3	A2	179.224	3.16	4734	0	-	0	0
CHB_18	34	1	370	956	178	6.4	1	5.939	2.28577	F3	A3	9.33395	2.5	4961	0	-	0	0
CHB_19	38	1	229	512	191	>7.6	1	3.42558	2.0135	F1	A1	2.29989	0.44	5086	0	-	0	0
CHB_20	54	1	101	160	105	7.2	0	2.7483	4.10644	F3	A2	0.422617	0.5	5249	0	-	0	0
CHB_21	40	1	26	24	254	6.1	1	0.292463	0.835784	F2	A1	5.00996	0.24	5235	0	-	0	0
CHB_22	29	1	76	114	359	4	1	0.604855	0.594823	F4	A2	15.8757	2.59	9	0	-	0	0
CHB_23	47	1	41	61	341	5.5	0	0.343527	0.738934	F1	A1	4.63584	0.1	772	0	-	0	0
CHB_24	27	1	35	48	216	6	1	0.462963	0.654865	F4	A2	1.0387	0.21	2	0	-	0	0
CHB_25	30	1	49	129	233	8	1	0.600858	0.555478	F1	A2	203.785	0.21	5546	0	-	0	0
CHB_26	53	1	52	112	134	2.6	0	1.10874	1.94341	F4	A2	0.195345	0.4	3538	1	HCC	1	0
CHB_27	37	1	121	181	190	8	1	1.81955	1.75144	F3	A3	30.5487	1.12	364	0	-	0	0
CHB_28	49	1	76	111	237	8.7	1	0.916215	1.49142	F2	A2	442.401	0.46	5782	0	-	0	0
CHB_29	29	1	34	49	240	7.7	1	0.404762	0.586905	F1	A1	3.70706	<0.10	2	0	-	0	0
CHB_30	44	1	136	560	154	8.6	1	2.52319	1.64201	F3	A3	1.02136	2.22	1302	0	-	0	0
CHB_31	38	0	114	154	160	7.3	1	2.03571	2.23918	F3	A2	12.0611	0.41	4004	0	-	0	0
CHB_32	25	0	23	26	163	3.6	0	0.403155	0.637329	F1	A1	4.56574	0.17	6100	0	-	1	0
CHB_33	35	1	18	14	205	Not done	1	0.250871	0.821339	F2	A2	0.403624	0.32	6267	0	-	0	0
CHB_34	39	1	240	419	112	Not done	1	6.12245	4.08273	F2	A3	28.3896	2.09	6399	0	-	0	0
CHB_35	51	0	48	41	159	Not done	0	0.862534	2.40449	F1	A2	43.8082	1.6	6858	0	-	0	0
CHB_36	46	1	28	43	154	Not done	1	0.519481	1.27544	F1	A1	2557.84	0.34	6767	0	-	0	0
CHB_37	49	1	201	361	104	Not done	1	5.52198	4.98431	F2	A2	801.194	0.56	6825	0	-	0	0
CHB_38	55	1	68	135	96	Not done	1	2.02381	3.353	F2	A2	148.447	3.95	7293	0	-	0	0
CHB_39	43	0	104	101	93	Not done	1	3.19508	4.78474	F4	A3	202.836	1.86	2	0	-	0	0
CHB_40	22	1	103	249	243	Not done	1	1.21105	0.590954	F1	A1	331.944	0.41	2	0	-	0	0
CHB_41	28	1	264	567	157	Not done	1	4.80437	1.97729	F2	A3	4.583	0.76	7169	0	-	0	0
CHB_42	25	1	71	180	93	Not done	1	2.18126	1.42259	F2	A2	353.558	0.44	2	0	-	0	0
CHB_43	40	1	76	261	158	Not done	1	1.37432	1.19096	F2	A2	374.297	0.64	7139	0	-	0	0
CHB_44	32	1	397	794	173	Not done	1	6.55656	2.60606	F1	A1	430.633	2.16	6742	0	-	0	0
CHB_45	42	1	64	98	179	Not done	1	1.02155	1.55304	F2	A2	446.903	0.6	6423	0	-	0	0
CHB_46	31	0	122	228	284	Not done	1	1.22736	0.881933	F3	A2	10.8197	0.6	5665	0	-	0	0
CHB_47	46	0	105	111	102	>7.6	1	2.94118	4.49454	F3	A2	40.7146	1.53	4997	0	-	0	0
CHB_48	53	0	149	189	115	>7.6	1	3.70186	4.99498	F1	A2	1.98462	0.27	5060	0	-	0	0
CHB_49	46	1	83	203	185	>7.6	1	1.28185	1.44849	F1	A2	12.131	0.46	5039	0	-	0	0
CHB_50	51	1	245	475	180	>7.6	1	3.88889	3.18506	F1	A2	0.971392	1.03	5022	0	-	0	0
CHB_51	54	1	74	89	181	>7.6	1	1.16811	2.34019	F4	A2	36.0107	0.22	4963	0	-	0	0
CHB_52	41	1	89	199	412	6.1	1	0.617198	0.627842	F1	A1	539.644	0.59	4850	0	-	0	0
CHB_53	47	0	18	12	86	3.1	1	0.598007	2.83976	F1	A1	415.78	0.92	4642	0	-	0	0
CHB_54	54	0	48	55	146	<2.6	1	0.939335	2.39387	F1	A1	150.265	0.61	4705	0	-	0	0
CHB_55	31	1	29	80	218	>7.6	1	0.380079	0.461061	F3	A2	256.937	1.03	78	0	-	0	0
CHB_56	57	1	33	39	140	<2.6	1	0.673469	2.15144	F1	A1	245.372	1.05	4508	0	-	0	0
CHB_57	36	1	48	96	261	>7.6	1	0.525452	0.675721	F1	A1	2189.75	0.59	1896	0	-	0	0
CHB_58	30	1	24	48	203	7.4	1	0.33779	0.511936	F2	A2	17.207	0.54	4412	0	-	0	0
CHB_59	37	1	29	31	239	<2.6	0	0.346683	0.806345	F2	A1	6.26922	0.51	4383	0	-	0	0
CHB_60	49	1	31	49	214	6.5	0	0.413885	1.01402	F2	A2	159.921	0.63	4404	0	-	0	0
CHB_61	49	1	52	86	121	7.3	1	1.22786	2.31707	F1	A1	3244.9	1.23	3412	0	-	0	0
CHB_62	38	0	133	202	228	>7.6	1	1.66667	1.55964	F1	A2	768.62	1.46	3199	0	-	0	0
CHB_63	35	1	68	130	180	>7.6	1	1.07937	1.1928	F1	A2	692.505	1.71	3183	0	-	0	0
CHB_64	31	0	69	104	187	7.2	1	1.05424	1.15782	F1	A2	933.031	1.15	3126	0	-	0	0
CHB_65	56	0	25	41	155	>7.6	1	0.460829	1.43579	F1	A1	427.257	0.71	2939	0	-	0	0
CHB_66	43	0	51	56	150	7.6	1	0.971429	1.99911	F2	A2	145.076	0.98	15	0	-	0	0
CHB_67	67	1	50	62	105	7.8	1	1.36054	4.11239	F3	A1	747.853	1.89	2836	0	-	0	0
CHB_68	36	1	64	82	285	5	1	0.641604	0.91755	F2	A1	193.747	0.64	945	0	-	0	0
CHB_69	38	1	31	30	142	3.5	1	0.623742	1.55445	F4	A2	14.5731	2	2799	0	-	0	0
CHB_70	67	1	23	14	136	Not detected	0	0.483193	3.0735	F1	A1	4.11811	0.39	2723	0	-	0	0
CHB_71	42	1	150	111	194	4.5	0	2.20913	3.15571	F2	A1	5.1292	1.32	2709	0	-	0	0
CHB_72	29	1	23	20	147	3.1	1	0.447036	1.04958	F1	A1	9.21564	0.52	2648	0	-	0	0
CHB_73	50	1	582	584	201	4.8	0	8.27292	6.1107	F3	A3	1.11556	7.16	287	0	-	0	0
CHB_74	35	1	96	155	133	8.8	1	2.0623	2.08716	F3	A3	37.4433	1.09	1559	0	-	0	0
CHB_75	35	1	38	68	182	6.7	0	0.596546	0.911508	F1	A1	87.1528	0.21	2684	0	-	0	0
CHB_76	38	1	35	69	187	>9.0	1	0.534759	0.878752	F1	A1	2322.8	0.72	2635	0	-	0	0
CHB_77	33	0	55	73	165	4	1	0.952381	1.28745	F3	A3	17.0967	1.75	2427	0	-	0	0
CHB_78	33	1	30	35	126	4.5	0	0.680272	1.3281	F1	A2	8.02531	0.53	2338	0	-	0	0
CHB_79	60	0	37	32	163	3.9	0	0.648554	2.40763	F3	A2	21.2743	0.96	2275	0	-	0	0
CHB_80	48	1	64	77	216	7.3	0	0.846561	1.62077	F4	A3	27.9382	1.09	232	0	-	0	0
CHB_81	35	1	127	226	157	>9	1	2.31119	1.88329	F3	A3	48.57	1.24	2262	0	-	0	0
CHB_82	57	1	84	97	42	6.2	0	5.71429	11.5749	F4	A2	11.3248	9.83	841	1	Liver failure	0	0
CHB_83	60	0	61	51	69	2.6	0	2.52588	7.42757	F3	A3	7.2109	8.21	2043	0	-	0	0
CHB_84	35	1	22	37	213	5.9	0	0.295104	0.594306	F1	A1	15.3916	0.39	1722	0	-	0	0
CHB_85	22	0	64	110	124	7.8	1	1.47465	1.08264	F3	A2	15.9752	0.23	1957	0	-	0	0
CHB_86	35	1	45	101	212	7.1	1	0.606469	0.739238	F2	A2	75.7764	0.99	1916	0	-	0	0
CHB_87	31	0	82	103	194	7.1	0	1.20766	1.29109	F1	A2	155.71	0.78	1876	0	-	0	0
CHB_88	34	1	28	33	155	2.5	1	0.516129	1.06917	F4	A3	71.6382	0.49	13	0	-	0	0
CHB_89	41	1	51	91	205	>9.0	1	0.710801	1.06925	F1	A1	408.252	0.72	1721	0	-	0	0
CHB_90	26	0	163	171	173	8.8	1	2.69199	1.87334	F1	A2	49.1631	2.7	1553	0	-	0	0
CHB_91	25	0	124	163	167	>7.6	1	2.12147	1.45396	F1	A2	7.19499	1.27	4951	0	-	0	0

## Sheet: Table B
Patient	Age (years old)	Gender (1; Male, 0; Female)	AST (IU/L)	ALT (IU/L)	PLT (*1000/μL)	HCV genotype	HCV-RNA	APRI	FIB-4	Fibrosis	Activity	miR-122 level (fold)	WFA(+)-M2BP (C.O.I)	Observation period (day)	Prognosis (1; dead, 0; alive)	Cause of death	HCC (1; +, 0; -)	Varices (1; +, 0; -)
CHC_1	60	1	43	47	90	1	High	1.36508	1.36508	F3	A2	11.6186	1.05	4433	0	-	0	0
CHC_2	55	1	46	102	115	1	High	1.14286	1.14286	F1	A1	3.70337	2.33	4355	0	-	0	0
CHC_3	69	1	149	173	143	1	High	2.97702	2.97702	F3	A3	93.1023	6.92	4425	0	-	1	0
CHC_4	70	1	57	31	130	1	High	1.25275	1.25275	F1	A1	23.5604	1.6	4368	0	-	1	0
CHC_5	50	1	115	98	289	2	High	1.13693	1.13693	F1	A2	56.846	3.22	4398	0	-	0	0
CHC_6	47	0	58	27	249	2	High	0.665519	0.665519	F1	A1	1.5408	0.96	1417	0	-	0	0
CHC_7	58	1	54	55	119	1	High	1.29652	1.29652	F2	A2	0.641621	1.95	3131	0	-	1	0
CHC_8	67	1	98	130	179	2	High	1.56425	1.56425	F2	A2	13.8889	1.59	4320	0	-	0	0
CHC_9	40	1	34	69	240	2	High	0.404762	0.404762	F1	A1	20.4938	0.84	4090	0	-	0	0
CHC_10	59	1	45	51	228	1	High	0.56391	0.56391	F2	A2	5.21116	1.74	4159	0	-	0	0
CHC_11	69	1	97	105	81	2	High	3.42152	3.42152	F2	A2	36.4784	3.98	4278	0	-	1	0
CHC_12	51	0	61	54	109	2	High	1.59895	1.59895	F4	A2	3.42259	6.28	4100	1	infection	0	0
CHC_13	31	0	106	208	214	2	High	1.41522	1.41522	F1	A2	28.8093	0.66	668	0	-	0	0
CHC_14	61	1	63	98	130	1	Low	1.38462	1.38462	F3	A2	8.14086	2.12	4306	0	-	0	0
CHC_15	64	0	58	54	227	2	High	0.730019	0.730019	F2	A2	0.673636	4.01	2227	0	-	0	0
CHC_16	56	1	29	20	75	1	Low	1.10476	1.10476	F3	A3	3.59491	2.08	4228	0	-	0	0
CHC_17	59	0	184	221	130	2	High	4.04396	4.04396	F3	A2	15.0137	7.43	1203	0	-	0	0
CHC_18	42	0	30	49	333	1	High	0.2574	0.2574	F1	A1	12.7924	1.36	4207	0	-	0	0
CHC_19	58	1	94	125	100	1	High	2.68571	2.68571	F3	A3	0.9581	5.12	3799	1	hepatocellular carcinoma	1	0
CHC_20	44	0	37	54	103	2	High	1.02635	1.02635	F3	A2	4.95431	1.67	4221	0	-	0	0
CHC_21	40	1	86	163	134	2	High	1.83369	1.83369	F4	A3	11.5251	1.2	4252	0	-	1	1
CHC_22	67	1	33	32	181	1	High	0.520916	0.520916	F2	A2	2.34146	1.87	4164	0	-	0	0
CHC_23	41	0	66	100	123	2	High	1.5331	1.5331	F1	A2	28.701	4.58	3904	0	-	0	0
CHC_24	69	0	48	47	226	1	High	0.606827	0.606827	F1	A1	66.2283	1.97	211	0	-	0	0
CHC_25	47	1	36	59	217	1	High	0.473996	0.473996	F1	A2	69.8848	1.54	637	0	-	0	0
CHC_26	66	0	24	24	149	1	High	0.460211	0.460211	F1	A2	1.09037	1.72	4185	0	-	0	0
CHC_27	62	0	46	34	129	1	High	1.01883	1.01883	F3	A2	3.62358	1.51	4165	0	-	1	0
CHC_28	66	1	38	48	147	1	High	0.738581	0.738581	F2	A2	19.6208	2.07	4187	0	-	0	0
CHC_29	68	0	50	70	201	2	High	0.710732	0.710732	F2	A2	44.8597	2.86	2786	0	-	0	0
CHC_30	64	1	28	23	187	1	High	0.427807	0.427807	F1	A1	15.8084	5.51	4173	0	-	0	0
CHC_31	50	1	58	118	265	2	High	0.625337	0.625337	F1	A1	33.6604	1.2	477	0	-	0	0
CHC_32	68	0	38	27	226	1	Low	0.480405	0.480405	F1	A1	38.4242	1.25	1394	0	-	0	0
CHC_33	60	0	68	80	92	1	High	2.1118	2.1118	F4	A2	79.2486	3.45	4076	0	-	1	1
CHC_34	50	1	57	123	136	2	High	1.19748	1.19748	F2	A2	2.34892	4.67	111	0	-	0	0
CHC_35	69	0	88	84	81	1	High	3.10406	3.10406	F4	A3	39.6009	11.29	2366	0	-	0	0
CHC_36	61	0	143	145	81	1	High	5.04409	5.04409	F3	A2	14.5644	10.55	4119	0	-	1	0
CHC_37	40	0	170	272	199	1	High	2.44078	2.44078	F2	A2	209.667	3.24	2248	0	-	0	0
CHC_38	60	1	42	39	202	1	High	0.594059	0.594059	F2	A2	2.0297	1.25	4341	0	-	0	0
CHC_39	54	0	30	29	119	1	High	0.720288	0.720288	F2	A2	1.9845	0.89	4046	0	-	0	0
CHC_40	22	1	40	69	183	1	High	0.624512	0.624512	F1	A2	3.03006	0.5	42	0	-	0	0
CHC_41	63	0	132	92	137	1	High	2.75287	2.75287	F4	A2	0.814269	7.21	100	0	-	0	0
CHC_42	58	1	76	102	120	1	High	1.80952	1.80952	F3	A2	4.1933	9.75	3039	0	-	0	0
CHC_43	38	0	64	65	176	1	High	1.03896	1.03896	F1	A1	2.83386	1.03	4038	0	-	0	0
CHC_44	56	1	30	38	100	1	High	0.857143	0.857143	F3	A2	1.69109	2.11	3989	0	-	0	0
CHC_45	56	0	52	67	207	1	High	0.717736	0.717736	F2	A2	1.69037	0.96	77	0	-	0	0
CHC_46	54	0	229	218	179	2	High	3.65523	3.65523	F4	A3	16.2181	15.03	4061	0	-	0	0
CHC_47	57	0	60	82	145	1	High	1.18227	1.18227	F2	A2	36.084	2.51	2	0	-	0	0
CHC_48	62	0	36	38	103	1	High	0.998613	0.998613	F4	A2	0.420018	1.13	4012	0	-	0	0
CHC_49	58	1	36	40	100	1	High	1.02857	1.02857	F4	A2	1.80342	1.79	2864	1	hepatocellular carcinoma	1	0
CHC_50	59	0	58	46	74	1	High	2.23938	2.23938	F4	A3	2.36093	15.63	3095	1	arterial dissection	0	0
CHC_51	42	1	41	32	177	1	High	0.661824	0.661824	F4	A2	1.11072	1.36	2189	1	liver failure	0	0
CHC_52	60	1	27	31	225	1	High	0.342857	0.342857	F1	A1	2.58046	0.95	4005	0	-	0	0
CHC_53	64	0	123	99	109	1	High	3.22412	3.22412	F4	A3	4.08018	3.35	3979	0	-	1	0
CHC_54	57	1	35	61	145	1	Low	0.689655	0.689655	F1	A2	1.31177	0.81	3988	0	-	0	0
CHC_55	69	0	62	67	87	1	High	2.03612	2.03612	F3	A2	5.27766	10.22	3936	0	-	0	0
CHC_56	44	1	171	113	68	2	High	7.18487	7.18487	F4	A2	3.1706	8.8	2699	0	-	1	0
CHC_57	49	1	68	91	172	2	High	1.12957	1.12957	F1	A1	25.5716	3.01	2018	0	-	0	0
CHC_58	49	0	78	47	160	1	High	1.39286	1.39286	F2	A2	1.46519	2.98	3948	0	-	0	0
CHC_59	61	0	40	39	106	1	High	1.07817	1.07817	F3	A2	2.2135	0.69	3923	0	-	0	0
CHC_60	68	0	120	125	200	1	High	1.71429	1.71429	F3	A2	0.908494	5.09	3808	0	-	0	0
CHC_61	25	1	20	22	190	1	High	0.300752	0.300752	F1	A1	0.230815	0.25	3710	0	-	0	0
CHC_62	56	0	33	36	167	2	High	0.564585	0.564585	F1	A2	3.74852	1.48	3829	0	-	0	0
CHC_63	54	0	32	25	290	1	High	0.315271	0.315271	F2	A1	4.40359	1.31	112	0	-	0	0
CHC_64	43	0	53	47	109	1	High	1.38925	1.38925	F4	A2	2.322	1.33	2763	1	liver failure	0	1
CHC_65	62	1	32	39	296	1	High	0.30888	0.30888	F1	A1	3.08461	1.3	3317	0	-	0	0
CHC_66	56	0	61	73	153	1	High	1.13912	1.13912	F3	A1	5.06566	1.49	3906	0	-	0	0
CHC_67	57	0	29	32	223	1	High	0.371557	0.371557	F1	A1	1.0151	0.5	3815	0	-	0	0
CHC_68	59	1	106	102	80	1	High	3.78571	3.78571	F4	A3	8.3167	5.84	423	0	-	1	0
CHC_69	55	0	28	25	260	2	High	0.307692	0.307692	F1	A1	1.4676	0.56	3443	0	-	0	0
CHC_70	57	0	32	36	158	1	High	0.578662	0.578662	F1	A2	0.745457	2.17	3801	0	-	0	0
CHC_71	42	1	99	171	108	1	High	2.61905	2.61905	F1	A1	11.9828	1.47	3870	0	-	0	0
CHC_72	58	0	28	19	252	2	High	0.31746	0.31746	F2	A1	0.750583	0.33	3789	0	-	0	0
CHC_73	66	1	34	43	189	2	High	0.513983	0.513983	F1	A1	1.34567	0.58	2058	0	-	0	0
CHC_74	66	1	48	68	61	2	High	2.24824	2.24824	F1	A1	1.10293	1.03	3789	0	-	0	0
CHC_75	51	1	56	57	241	2	High	0.6639	0.6639	F2	A2	6.55335	0.89	2514	0	-	0	0
CHC_76	68	1	36	35	123	1	High	0.836237	0.836237	F2	A2	0.709695	5.3	243	0	-	0	0
CHC_77	61	0	58	57	180	2	High	0.920635	0.920635	F1	A1	0.733949	1.67	3050	0	-	0	0
CHC_78	45	1	101	174	187	2	High	1.54316	1.54316	F2	A2	5.68415	1.55	3790	0	-	0	0
CHC_79	62	0	74	99	187	1	High	1.13063	1.13063	F4	A2	0.684883	2.03	3815	0	-	0	0
CHC_80	65	0	33	28	188	1	High	0.50152	0.50152	F1	A1	2.54312	1.95	2	0	-	0	0
CHC_81	50	1	177	306	174	2	High	2.9064	2.9064	F3	A2	34.914	1.64	2463	0	-	0	0
CHC_82	26	0	15	9	266	2	High	0.161117	0.161117	F1	A1	1.08979	0.23	1	0	-	0	0
CHC_83	69	0	45	45	250	1	High	0.514286	0.514286	F3	A1	3.98665	2.45	3781	0	-	0	0
CHC_84	55	0	60	44	166	1	High	1.0327	1.0327	F3	A2	6.10059	2.97	1133	0	-	0	0
CHC_85	53	0	29	26	221	1	High	0.374919	0.374919	F1	A1	0.0704161	0.3	3669	0	-	0	0
CHC_86	50	0	121	190	192	1	High	1.8006	1.8006	F2	A2	0.395798	1.48	279	0	-	0	0
CHC_87	51	1	129	112	148	2	High	2.49035	2.49035	F3	A3	4.2672	7.37	3730	0	-	0	0
CHC_88	58	0	52	44	129	1	High	1.15172	1.15172	F2	A2	0.406713	3.18	3543	0	-	0	0
CHC_89	23	0	30	42	200	1	High	0.428571	0.428571	F1	A1	1.40117	0.86	3555	0	-	0	0
CHC_90	65	0	27	27	160	1	High	0.482143	0.482143	F1	A1	0.425211	0.95	3674	0	-	0	0
CHC_91	71	1	104	123	140	1	Low	2.12245	2.12245	F4	A3	10.3079	4.11	3710	0	-	1	0
CHC_92	43	0	31	22	242	2	High	0.365998	0.365998	F1	A1	4.03556	0.39	3715	0	-	0	0
CHC_93	48	1	88	42	74	1	High	3.39768	3.39768	F4	A2	0.314619	9.9	1287	0	-	0	1
CHC_94	53	0	26	24	371	2	High	0.200231	0.200231	F1	A1	0.382366	0.91	3534	0	-	0	0
CHC_95	41	1	37	76	282	1	High	0.374873	0.374873	F1	A1	3.87698	1.52	3582	0	-	0	0
CHC_96	35	1	73	176	347	1	High	0.60107	0.60107	F1	A1	1.49824	0.33	3641	0	-	0	0
CHC_97	59	1	38	47	269	1	High	0.403611	0.403611	F2	A2	0.673982	0.54	3611	0	-	0	0
CHC_98	46	1	149	241	212	2	High	2.00809	2.00809	F2	A1	7.08651	3.17	3390	0	-	0	0
CHC_99	58	0	82	121	169	2	High	1.38631	1.38631	F1	A2	0.884936	5.25	3570	0	-	0	0
CHC_100	27	1	20	23	182	2	High	0.313972	0.313972	F1	A1	0.333051	0.17	3527	0	-	0	0
CHC_101	64	0	59	30	132	1	High	1.27706	1.27706	F1	A1	1.07023	4.77	3592	0	-	0	0
CHC_102	65	0	24	27	192	1	High	0.357143	0.357143	F1	A1	0.388623	0.95	554	0	-	0	0
CHC_103	63	0	33	39	241	2	High	0.391227	0.391227	F1	A1	0.272393	1.42	1462	0	-	0	0
CHC_104	51	0	34	37	170	1	High	0.571429	0.571429	F1	A1	5.87151	0.61	15	0	-	0	0
CHC_105	60	0	44	45	105	1	High	1.19728	1.19728	F2	A1	0.909268	1.04	3481	0	-	0	0
CHC_106	42	0	20	19	127	2	High	0.449944	0.449944	F1	A1	0.432148	0.34	3397	0	-	0	0
CHC_107	61	1	76	125	123	1	High	1.76539	1.76539	F2	A3	0.117448	1.17	3349	0	-	0	0
CHC_108	66	0	80	78	105	2	Low	2.17687	2.17687	F1	A2	9.8038	1.79	1261	0	-	0	0

## Sheet: Table C
Patient	Age (years old)	Gender (1; Male, 0; Female)	ALT (IU/L)	miR-122 level (fold)	WFA(+)-M2BP (C.O.I)
H1	28	0	6	0.703938	0.8
H2	48	1	24	35.6142	0.38
H3	32	1	11	19.0596	0.1
H4	35	1	9	4.92276	0.35
H5	40	1	12	7.94016	0.85
H6	25	0	8	0.243739	0.38
H7	39	0	7	0.666677	0.54
H8	33	0	13	6.32538	0.3
H9	33	0	8	0.881851	0.37
H10	31	0	8	0.879721	0.49
H11	24	0	6	0.726991	0.5
H12	65	0	9	0.872194	0.64
H13	52	0	14	1.15597	0.24
H14	51	0	13	0.522866	0.37
H15	35	0	6	0.450267	0.58
H16	48	0	7	0.224534	0.49
H17	40	1	11	1.37958	0.41
H18	40	1	19	1.16725	0.17
H19	32	1	12	0.247442	0.3
H20	32	1	11	0.312455	0.53
H21	55	1	15	0.229725	0.76
H23	35	1	10	0.326336	0.21
H24	33	1	10	0.185673	0.44
